# Supplementary material for: Osteoporosis in adjacent cervical segments exacerbates disc herniation
Source: Sci Rep. 2025 Jul 2;15:22901. doi: 10.1038/s41598-025-06554-0 (PMC12214985; doi:10.1038/s41598-025-06554-0)
Supplement: Supplementary file 1 — Supplementary Material 1 [file 41598_2025_6554_MOESM1_ESM.xlsx]

## Sheet: Sheet1
		Flexion	Extesion	Bending	Rotation
Intervertebral Disc Stress	Normal	1.404	1.49	0.4299	0.7031
	Osteoporosis	1.41	1.494	0.4306	0.7033
Intervertebral Disc Displacement	Normal	1.016	1.132	0.3725	0.8338
	Osteoporosis	1.024	1.138	0.375	0.8354
Articular Cartilage Stress	Normal	10.76	16.71	11.8	22.92
	Osteoporosis	10.75	16.69	11.78	22.35
