# Supplementary material for: Osteoporosis in adjacent cervical segments exacerbates disc herniation
Source: Sci Rep. 2025 Jul 2;15:22901. doi: 10.1038/s41598-025-06554-0 (PMC12214985; doi:10.1038/s41598-025-06554-0)
Supplement: Supplementary file 2 — Supplementary Material 2 [file 41598_2025_6554_MOESM2_ESM.xlsx]

## Sheet: Sheet3
Gender(male/female)	age	CDH	C5	C6	BMI	Smoking history (with / without)	Alcohol consumption (with / without)	Steroid use history (with / without)	Thyroid dysfunction (with / without)	Diabetes history (with / without)
0	58	0	471	394	26.6728	1	1	0	0	1
1	73	0	433.667	323.667	21.6713	0	0	0	0	0
0	63	0	333.333	289.333	25.8065	0	0	0	0	0
1	80	0	376.667	431.333	21.0938	0	0	0	0	0
0	52	0	411	341	21.3859	1	1	0	0	0
1	53	0	427	404.333	24.2188	0	0	0	0	0
0	64	0	515.667	509	23.8754	1	1	0	0	0
0	52	0	485	397	25.2595	1	0	0	0	0
1	44	0	419	376.333	29.2969	0	0	0	0	1
0	52	0	375.333	343.333	26.6436	1	0	0	0	0
1	47	0	417.333	445.333	24.2215	0	0	0	0	0
0	62	0	410.667	321.667	24.4473	1	1	0	0	0
0	71	0	347	321	19.487	1	0	0	0	0
0	56	0	342.333	356	28.9062	0	0	0	0	1
0	53	0	377	270.667	29.3878	0	0	0	0	0
0	44	0	379	300	29.7458	1	1	0	0	0
1	44	0	560	477	21.9076	0	0	0	0	0
0	54	0	504.667	501.667	24.7721	0	0	0	0	1
0	64	0	318	275.667	22.5896	1	1	0	0	0
0	45	0	364	289	24.4898	1	0	0	0	0
0	72	0	300.333	259.667	24.974	0	0	0	0	0
0	52	0	453.667	363.333	26.7094	0	0	0	0	1
0	60	0	372	242	22.8928	0	0	0	0	0
0	58	0	458.333	509	27.6817	0	1	0	0	0
1	49	0	481	395	27.0552	0	0	0	0	0
0	42	0	464.667	478.778	20.7612	0	0	0	0	0
0	46	0	549	578.333	21.9713	1	1	0	0	0
1	47	0	491.333	459.333	23.2335	0	0	0	0	0
1	42	0	487	420	22.8329	0	0	0	0	0
0	43	0	371	396.889	26.3465	1	1	0	0	0
1	58	0	307	264.667	28.3419	0	1	0	0	0
0	46	0	577	428.333	28.3447	1	0	0	0	0
1	50	0	475	455	29.3848	0	0	0	0	0
0	71	0	315.667	305.333	20.0692	0	0	0	0	0
1	72	0	326.333	256.667	24.974	0	0	0	0	0
1	61	0	367	398.667	27.7778	1	0	0	0	0
1	57	0	389.333	359.333	22.8928	0	0	0	0	0
0	51	0	521	510	28.0404	1	0	0	0	0
1	59	0	471.333	455.889	27.3356	0	0	0	0	0
1	70	0	379	324	25.3934	0	0	0	0	0
1	55	0	322.333	284.667	28.5156	0	0	0	0	0
0	74	0	518.667	429.333	26.5731	0	0	0	0	0
0	77	0	320	340.333	22.5981	0	0	0	0	1
1	56	0	294	275.333	19.5312	0	0	0	0	0
0	41	0	471.333	428.667	21.4844	0	0	0	0	0
0	69	0	501.333	463.667	27.3438	0	0	0	0	0
1	44	0	535	444.333	21.0938	0	0	0	0	0
1	38	0	397.667	306	30.854	0	1	0	0	0
0	56	0	426	383	24.1633	1	0	0	0	0
0	60	0	408.667	420.556	26.9896	0	0	0	0	0
0	65	0	326	292	20.7612	1	0	0	0	0
0	54	0	475.667	362.333	24.5675	0	0	0	0	0
0	54	0	371	289	25.5593	1	0	0	0	0
0	64	0	494	397	31.2213	1	0	0	0	0
0	62	0	358.333	354.444	24.6094	1	1	0	0	0
0	58	0	377.667	345	23.2438	1	0	0	0	1
0	58	0	303.333	270.667	29.1363	0	0	0	0	0
1	69	0	265.333	253.333	21.4844	0	0	0	0	1
0	52	0	340	279.667	29.8028	1	1	0	0	0
1	59	0	287.333	263	20.3125	0	0	0	0	0
1	60	0	346.667	300.333	23.8281	0	0	0	0	1
1	49	0	381	343.667	19.2653	1	0	0	0	0
1	55	0	509.333	425.333	26.4855	0	0	0	0	0
0	60	0	495	485.333	24.2215	0	0	0	0	0
0	62	0	442.667	430	18.3655	1	1	0	0	1
1	40	0	494.667	438	30.4272	0	0	0	0	0
0	67	0	400.667	348	17.6327	0	0	0	0	0
0	34	0	418	366	24.0346	0	0	0	0	0
0	59	0	577.667	543	27.0416	0	0	0	0	0
0	55	0	347	331	30.4218	0	0	0	0	0
0	48	0	328	293.333	24.7721	1	0	0	0	0
1	69	0	259	307.333	24.7676	0	0	0	0	0
0	61	0	358.333	323	29.7265	0	0	0	0	0
1	48	0	350.667	338.667	25	0	0	0	0	0
0	72	0	445.333	414.333	24.1633	1	1	0	0	0
1	60	0	351.333	342	22.4913	0	0	0	0	0
1	78	0	408.667	356.667	23.03	0	0	0	0	0
0	82	0	333	334.333	24.8016	0	0	0	0	0
0	57	0	372	307.667	20.7612	0	0	0	0	0
0	26	0	338.333	317.667	30.1162	0	0	0	0	0
0	41	0	324.333	312.667	18.6709	1	0	0	0	0
0	58	0	388	374	25.9516	0	1	0	0	0
1	69	0	341.667	263.333	25.3934	1	0	0	0	0
0	60	0	329	300	22.1453	1	1	0	0	0
1	45	0	447	344	23.5102	1	0	0	0	0
1	55	0	393.333	306	33.6593	0	0	0	0	0
0	53	0	329	321	25.0995	0	0	0	0	0
1	66	0	328	358.667	26.1719	0	0	0	0	0
0	67	0	295	308.333	23.8751	1	1	0	0	0
0	66	0	347	307	28.7317	0	0	0	0	1
0	50	0	454	384.333	19.487	1	1	0	0	0
0	60	0	395	370.333	22.8928	0	0	0	0	1
0	68	0	380	340	17.6309	1	0	0	0	0
0	30	0	495.667	533.667	24.6537	1	0	0	0	0
1	61	0	426.667	398.667	19.721	1	0	0	0	0
1	56	0	412	360	27.0552	0	0	0	0	0
1	46	0	416.667	363.667	24.1672	0	0	0	0	0
0	57	0	340.333	267.667	25.6489	0	0	0	0	1
0	69	0	376	351	22.0386	0	0	0	0	0
1	51	0	355	323	22.8928	0	0	0	0	0
0	76	0	446.667	383.667	22.2041	0	0	0	0	0
0	55	0	547	402	26.8274	0	0	0	0	0
0	64	0	278.333	245	20.3125	0	0	0	0	1
0	63	0	520.667	470.333	24.7676	0	0	0	0	1
0	60	0	355.667	313.333	22.8571	0	0	0	0	0
1	59	0	558.667	518	24.974	0	0	0	0	1
0	41	0	433	359.333	27.3356	1	0	0	0	0
0	43	0	350.333	342	27.6817	1	0	0	0	0
1	58	0	326.333	321	28.8415	0	0	0	0	0
1	44	0	333.667	329.444	23.8751	0	0	0	0	0
1	42	0	404.333	390.444	27.1416	0	0	0	0	0
0	66	0	319.333	274.333	24.2215	1	0	0	0	1
1	68	0	375.333	340.333	22.4766	0	0	0	0	1
1	62	0	348.667	332.333	27.0552	0	0	0	0	0
0	59	0	313.667	318	27.102	1	1	0	0	0
1	65	0	380	354	20.7008	0	0	0	0	0
0	79	0	360	289	24.9135	1	1	0	0	0
0	51	0	303.333	279.333	25.9516	1	0	0	0	0
0	35	0	314	289	23.3887	0	0	0	0	0
0	52	0	325.333	339.333	23.6614	0	0	0	0	0
0	59	0	284.667	261.333	24.2215	0	0	0	0	1
1	41	0	450	460	24.4646	0	0	0	0	0
0	43	0	324	296.333	31.8339	1	1	0	0	0
0	70	0	335	266.333	22.7732	0	0	0	0	0
0	59	0	301.667	294.667	26.7299	1	0	0	0	0
0	49	0	315.667	245.667	29.3776	0	0	0	0	0
0	45	0	318	271	31.1419	1	1	0	0	0
1	62	0	440.667	368.333	22.1453	0	0	0	0	0
1	61	0	407	372.333	26.0375	0	0	0	0	1
0	76	0	340.333	334	25.6896	0	0	0	0	0
1	63	0	357.667	347.667	22.8928	0	0	0	0	0
0	42	0	526.333	425.667	25.5354	1	0	0	0	0
1	59	0	338.333	306.667	20.0288	0	0	0	0	0
0	52	0	332.333	311.667	26.7299	0	0	0	0	1
1	56	0	287	257.667	25.0593	0	0	0	0	0
0	50	0	310.667	285.333	23.03	1	1	0	0	0
0	50	0	324.667	332.667	22.6474	1	1	0	0	0
0	41	0	381.667	344.667	20.3125	0	0	0	0	0
1	80	0	331	350.333	21.4844	0	0	0	0	1
0	58	0	490	471	22.0386	1	0	0	0	0
0	50	0	515	462.333	25.9516	0	0	0	0	1
0	50	0	414	383.333	20.984	1	1	0	0	0
1	71	0	396.333	356	27.3438	0	0	0	0	1
1	56	0	430	374.667	24.1672	0	0	0	0	0
0	55	0	365.333	326	17.0993	1	1	0	0	0
0	58	0	364	267.333	24.7721	0	1	0	0	0
0	48	0	352	300	30.4218	0	0	0	0	0
1	51	0	363	324	22.8571	0	0	0	0	0
1	50	0	341	299.667	19.8347	0	0	0	0	0
0	49	0	357	297	26.3656	1	1	0	0	0
1	45	0	529.667	515	23.6244	0	0	0	0	0
1	45	0	294	265.333	28.7274	0	1	0	0	0
1	43	0	384	283.667	22.6003	0	0	0	0	0
0	66	0	279	269.222	24.4898	1	0	0	0	0
1	63	0	421.667	292.333	23.3747	0	1	0	0	0
0	66	0	367.667	282	30.3461	0	0	0	0	0
1	53	0	411.667	371	28	0	0	0	0	0
0	52	0	375	326.667	27.1816	0	0	0	0	0
0	52	0	309.667	299.333	28.3604	1	0	0	0	0
0	33	0	336	314	33.8021	1	1	0	0	0
0	63	0	287.333	263.667	20.1348	0	0	0	0	0
1	63	0	315	254	20.3125	0	0	0	0	1
0	65	0	421	364	25.3906	1	0	0	0	0
0	63	0	360.667	311.333	24.8016	0	0	0	0	1
1	51	0	396.333	322.333	26.0375	0	0	0	0	0
0	58	0	342	284	25.9516	0	0	0	0	0
0	58	0	481.333	392	21.7079	0	0	0	0	0
0	31	0	447	416.333	24.4898	1	0	0	0	0
1	63	0	339	290.667	25.1559	0	0	0	0	0
1	68	0	418.667	316.667	21.9671	0	0	0	0	0
0	71	0	342	302.333	22.8571	0	0	0	0	0
0	69	0	533.333	501	24.4898	1	0	0	0	0
0	67	0	377.333	368.778	24.2215	1	1	0	0	0
0	70	0	368	360	20.2848	1	1	0	0	0
1	45	0	456	391	24.841	0	0	0	0	0
1	79	0	422.667	402	21.9138	0	0	0	0	0
0	55	0	341.333	296.333	27.0538	1	1	0	0	0
0	71	0	499	497	25.9516	0	0	0	0	0
0	67	0	370.333	333	21.5139	0	0	0	0	0
1	53	0	297.333	267	29.2969	0	0	0	0	0
0	68	0	402.333	350	25	0	0	0	0	0
0	61	0	385.667	374.333	21.0077	1	0	0	0	0
1	60	0	586	550	26.0375	0	0	0	0	0
1	64	0	391.667	373.333	23.4375	0	0	0	0	1
0	69	0	323.667	315.333	33.7604	0	0	0	0	1
0	64	0	418	379	23.9995	0	0	0	0	0
1	44	0	312	288	27.4714	0	0	0	0	0
0	68	0	425.333	328.333	21.1553	0	0	0	0	0
0	55	0	391	307.667	27.0169	0	0	0	0	0
1	32	0	464	410	22.2222	0	0	0	0	0
0	64	0	315	261	27.3438	0	0	0	0	0
1	52	0	379.333	362	23.6614	1	0	0	0	0
0	57	0	277.333	282.333	20.8086	0	0	0	0	0
1	44	0	384	348.667	19.1001	1	0	0	0	0
1	84	0	312.333	330.111	20.2395	0	0	0	0	1
0	70	0	387.333	359	24.4898	0	0	0	0	0
0	37	0	392.333	337.333	27.4286	1	0	0	0	0
0	57	0	312.333	279.667	24.2215	1	1	0	0	0
0	62	0	381.333	332	31.1419	0	0	0	0	0
0	62	0	426.667	409.111	22.0932	0	0	0	0	0
0	70	0	392.667	385.222	21.4533	1	0	0	0	0
0	52	0	317	274	23.4375	0	0	0	0	0
1	79	0	419	302	28.0404	1	1	0	0	0
1	49	0	513.667	567.333	26.5021	0	0	0	0	0
1	47	0	389	349	27.5482	0	0	0	0	0
1	52	0	383	349	23.6614	1	0	0	0	0
0	55	0	335	290.333	22.7244	1	0	0	0	0
1	49	0	427.333	385.333	26.7299	0	0	0	0	1
0	58	0	382	280	26.9896	0	0	0	0	0
1	63	0	374	321.667	20.7612	1	0	0	0	0
0	73	0	457.333	358	26.4236	1	0	0	0	0
0	62	0	310.333	298.556	25.9516	1	1	0	0	0
0	39	0	455	383	26.6436	1	0	0	0	0
1	49	0	402	370	33.0247	1	0	0	0	1
0	38	0	293	273	21.2245	1	1	0	0	0
1	68	0	350	313	21.875	0	0	0	0	1
0	55	0	348.333	293	24.5675	0	0	0	0	0
1	54	0	417.667	355	34.6021	1	1	0	0	0
0	70	0	348	304.667	19.487	1	1	0	0	0
1	45	0	530.333	559.333	25.3444	0	0	0	0	0
1	63	0	382	351.333	23.4375	0	0	0	0	0
1	43	0	473.667	406	23.4375	0	0	0	0	0
0	46	0	330.333	305.111	28.0557	1	1	0	0	1
1	43	0	372.333	349.667	24.5578	0	0	0	0	0
1	68	0	345	324	24.9135	0	0	0	0	0
1	34	0	588	573	24.2188	0	0	0	0	0
1	46	0	452	430	20.0288	0	0	0	0	0
1	68	0	503.667	487.333	22.8928	0	0	0	0	1
1	41	0	529	455	22.4913	1	0	0	0	1
1	64	0	366	306	27.0552	0	0	0	0	0
1	50	0	506	432.667	25.0995	1	0	0	0	0
0	70	0	431.667	398	20.7612	1	1	0	0	0
0	54	0	505	458	19.7232	0	0	0	0	0
1	53	0	424.333	370.333	27.3438	0	0	0	0	0
1	66	0	401.667	425.333	29.5159	0	0	0	0	0
1	37	0	471	447	25.6055	1	1	0	0	0
0	61	0	386.667	314.667	25.0593	1	1	0	0	0
1	63	0	300.333	245.333	21.4844	0	0	0	0	0
0	70	0	336.667	274	22.4913	1	0	0	0	0
1	59	0	319	295.667	30.1021	0	0	0	0	0
1	37	0	494	462	18.424	0	0	0	0	0
0	53	0	309.333	284	27.5482	0	0	0	0	0
1	47	0	469.667	435	24.8016	1	0	0	0	0
0	39	0	401	316.667	22.3081	0	0	0	0	0
1	50	0	479	414.333	25.3906	0	0	0	0	0
1	52	0	420.333	335.333	25.2826	0	0	0	0	0
1	65	0	347.667	308.667	24.1672	0	0	0	0	0
0	43	0	338	345	32.0503	1	1	0	0	0
1	50	0	421.667	392.667	23.8751	0	0	0	0	0
1	55	0	362	355.333	24.2123	1	1	0	0	0
1	63	0	347	345	24.3141	1	0	0	0	0
0	33	0	289.667	272.667	20.7612	0	0	0	0	0
1	60	0	416.667	336.333	26.1719	0	0	0	0	0
1	51	0	436.667	443.333	22.8928	0	0	0	0	0
1	50	0	377	355	26.9896	0	0	0	0	0
1	47	0	388.667	348.667	20.0796	1	0	0	0	0
0	31	0	341.667	331	18.5911	0	0	0	0	0
1	58	0	328	292	25.9516	1	1	0	0	0
1	53	0	399.333	378.667	24.5089	0	0	0	0	0
0	66	0	313	265	27.6817	1	1	0	0	0
0	49	0	412	380	25.9516	1	0	0	0	0
0	70	0	423	377	25.9516	0	0	0	0	0
1	50	0	385.333	349.333	22.9481	0	0	0	0	0
1	49	0	501.333	487.333	27.8293	0	0	0	0	0
1	50	0	485	456	19.5312	0	0	0	0	0
0	41	0	366.667	380.667	32.112	0	1	0	0	0
0	76	0	296.333	239.333	23.8754	1	0	0	0	1
0	59	0	366.333	382.444	27.3438	1	0	0	0	0
0	69	0	411	277.333	25.9095	1	1	0	0	0
1	44	0	319.667	291.333	27.6817	1	0	0	0	0
0	54	0	411.667	408.556	22.4913	1	0	0	0	0
1	71	0	419.667	404.667	24.0346	0	0	0	0	0
1	53	0	528	502.667	20.202	0	0	0	0	0
1	49	0	345.333	316.667	25.4767	0	0	0	0	0
1	53	0	429.333	365	24.7676	0	0	0	0	0
0	45	0	412	348	27.0552	0	0	0	0	0
0	71	0	448.333	406.333	30.1162	0	1	0	0	1
0	49	0	467.333	423.667	24.2215	1	0	0	0	0
0	72	0	349.667	304.333	22.913	0	0	0	0	0
1	48	0	428	405.333	25.7117	0	0	0	0	0
1	57	0	358	318	28.4082	1	1	0	0	1
1	53	0	342	300.667	24.7676	0	0	0	0	0
0	64	0	339	347	22.1297	1	0	0	0	1
0	46	0	368.333	324	29.3848	1	1	0	0	0
1	54	0	388.333	433	22.2041	0	0	0	0	0
0	49	0	466	429.333	22.3863	1	0	0	0	0
0	53	0	332.667	308	21.9671	1	0	0	0	1
0	61	0	271.333	251.667	26.2976	1	1	0	0	0
1	71	0	429	366.333	24.3911	0	0	0	0	0
1	39	0	586.333	532.667	19.8177	0	0	0	0	0
1	72	0	378	328	28.0404	0	0	0	0	0
1	52	0	392.333	331	30.4867	0	0	0	0	0
1	47	0	378	331.667	24.7676	0	0	0	0	0
0	67	0	373.333	354.333	23.03	0	1	0	0	0
1	67	0	315.667	283.667	26.0262	0	0	0	0	0
1	71	0	354	318	20.7612	0	0	0	0	0
1	67	0	445.667	355.333	34.375	0	0	0	0	0
0	48	0	587	554	25.2493	1	1	0	0	0
0	78	0	280.333	283.333	23.5294	0	0	0	0	0
0	45	0	298.333	286.333	19.0311	0	0	0	0	0
0	65	0	354.333	294	27.6817	0	0	0	0	1
0	55	0	377	316	27.0842	1	0	0	0	0
1	51	0	364.667	298.667	35.3798	0	0	0	0	0
0	48	0	445.667	394	27.6817	1	0	0	0	0
1	71	0	367.333	369.667	22.0386	1	1	0	0	0
1	66	0	477.333	476.667	20.83	0	0	0	0	0
1	57	0	486.333	398	23.6614	1	0	0	0	1
1	41	0	341	332	18.3594	0	0	0	0	0
0	37	0	557.667	547.667	24.6914	0	0	0	0	1
1	56	0	398.333	393.667	22.8928	0	0	0	0	0
1	45	0	437	478	23.8751	0	0	0	0	0
1	57	0	332.667	320.778	23.2254	0	0	0	0	0
0	62	0	385.333	300.667	25.8478	0	0	0	0	0
0	62	0	380	285.667	22.2041	0	0	0	0	0
0	52	0	397	375.333	25.6612	0	1	0	0	0
0	74	0	307.667	261	22.8928	0	0	0	0	0
0	80	0	409.667	398	25.3086	1	0	0	0	0
0	58	0	340.667	338.667	23.5102	1	0	0	0	0
0	54	0	530	512.222	27.4286	1	0	0	0	0
0	49	0	348.667	342.333	22.8928	0	1	0	0	0
1	50	0	350.333	295.667	21.6311	0	0	0	0	0
1	59	0	323	283.667	30.8463	0	0	0	0	0
0	57	0	544	379	24.2424	1	0	0	0	0
1	43	0	462.333	399.667	23.5078	0	0	0	0	0
1	54	0	517.667	470.667	23.8751	0	0	0	0	0
0	63	0	471.333	440.667	19.6072	1	0	0	0	0
0	68	0	359	330	22.3094	1	0	0	0	1
1	74	0	398.667	395.333	25.8264	0	0	0	0	0
1	49	0	343	295.333	25	0	0	0	0	0
1	67	0	358	320	24.9199	0	0	0	0	0
1	50	0	326	350	27.6817	1	0	0	0	0
1	34	0	370.667	368.444	24.2215	0	0	0	0	0
0	48	0	303	247	31.1791	0	0	0	0	0
0	59	0	345.667	254.333	27.7551	1	0	0	0	0
0	58	0	459	399	24.9135	1	1	0	0	0
1	63	0	322.667	292.667	21.7014	0	0	0	0	0
0	52	0	427	420.556	24.4898	1	1	0	0	0
0	63	0	376	359	23.1206	1	0	0	0	0
1	62	0	447.333	361.333	21.9713	0	0	0	0	0
1	66	0	422.333	409.222	33.5938	0	0	0	0	1
1	51	0	441.667	395.667	23.3355	0	0	0	0	0
0	54	0	567.333	526.333	24.8016	1	0	0	0	0
0	35	0	486.667	484.667	25.0135	0	0	0	0	0
1	55	0	371	323	31.25	0	0	0	0	0
1	65	0	343.667	330	20.5693	1	1	0	0	0
0	63	0	383.667	442.333	21.0962	0	0	0	0	0
1	58	0	315	314.333	21.0962	1	0	0	0	0
0	63	0	365	338	26.8923	0	0	0	0	0
1	62	0	513	422.333	26.6728	0	0	0	0	0
0	66	0	357	283.333	29.3878	0	0	0	0	0
1	39	0	489.667	407.667	22.8928	0	0	0	0	0
0	67	0	374.333	391.111	22.4913	1	0	0	0	0
0	61	0	341	320.667	25.1063	1	1	0	0	0
1	57	0	365.333	319.333	33.2031	0	0	0	0	0
0	63	0	291	259	21.2306	0	0	0	0	0
0	52	0	319.333	271	22.231	0	0	0	0	0
0	56	0	568	530	27.9155	0	0	0	0	0
0	44	0	369.667	357	22.4913	1	0	0	0	0
0	45	0	358.667	356	29.4029	1	0	0	0	0
0	61	0	415	349.333	27.3438	0	1	0	0	0
0	68	0	400.667	333.333	24.8016	0	0	0	0	1
1	63	0	387	358	20.202	0	0	0	0	0
0	48	0	292.333	244	30.3461	1	0	0	0	0
1	62	0	365	325	26.1224	1	0	0	0	1
1	45	0	394	384.667	23.5078	1	1	0	0	0
1	63	0	543.667	457.333	24.6548	0	0	0	0	0
1	56	0	386.667	351	21.3039	0	0	0	0	0
1	44	0	587	543	26.0375	1	1	0	0	1
1	49	0	335.333	316	19.5312	0	0	0	0	0
0	71	0	294.667	296.333	24.8358	0	0	0	0	0
1	50	0	364	316	23.7253	0	0	0	0	0
1	60	0	366	374	25.7117	0	0	0	0	0
1	75	0	299.333	329.778	26.1719	0	0	0	0	1
0	76	0	374.667	339.667	23.6244	0	0	0	0	0
0	58	0	389	338	21.9713	1	0	0	0	0
1	63	0	353	348.333	19.487	0	0	0	0	0
0	72	0	328.333	305	29.3878	0	0	0	0	0
0	60	0	434	411	23.3067	1	0	0	0	0
1	59	0	330.667	327.667	23.1247	0	0	0	0	0
0	48	0	562.667	553.111	24.8016	1	1	0	0	0
0	64	0	341	313.667	22.0581	1	1	0	0	1
0	54	0	485	383	19.8839	1	0	0	0	0
1	49	0	445.333	388.667	22.8928	0	0	0	0	0
0	64	0	295.333	286	22.8625	1	0	0	0	0
0	62	0	398.667	306.333	26.1224	0	0	0	0	0
1	57	0	409.667	352.333	31.8878	0	0	0	0	0
0	74	0	415.667	411.333	18.7305	0	0	0	0	0
0	63	0	302	300.333	22.0386	0	0	0	0	0
1	60	0	408.667	309	27.6817	1	0	0	0	0
1	39	0	474	406.333	23.7332	0	0	0	0	0
0	47	0	448.667	439.333	23.3091	0	0	0	0	0
0	74	0	330.333	303.667	21.6713	0	0	0	0	0
0	60	0	303.333	257.667	23.5294	1	0	0	0	0
0	64	0	393.333	335.667	23.8281	1	1	0	0	0
1	61	0	387	367	25.9516	1	1	0	0	1
1	52	0	411.333	363	20.0288	0	0	0	0	0
0	58	0	433.333	397	25.4694	0	0	0	0	0
0	52	0	335.667	287.333	25.7117	1	0	0	0	0
0	67	0	303.333	279	29.1363	0	0	0	0	0
0	71	0	332	294.667	24.4898	1	0	0	0	0
0	47	0	288	245	27.7447	0	1	0	0	0
1	41	0	458	436.333	26.1427	0	0	0	0	0
1	53	0	511.333	452.667	25.3906	0	0	0	0	0
0	38	0	302.667	319.556	26.5625	0	0	0	0	0
0	24	0	471.667	424	24.2123	0	0	0	0	0
0	36	0	350.333	314.667	20.3125	1	0	0	0	0
1	78	0	430	352	27.6817	0	0	0	0	0
0	48	0	450.667	406.667	26.8274	0	0	0	0	0
1	62	0	289.667	348.333	32.3689	1	1	0	0	0
0	57	0	378.667	356.333	21.7181	1	1	0	0	0
1	68	0	338.667	299.667	24.9135	0	0	0	0	0
1	39	0	418	359	24.7676	0	0	0	0	0
0	61	0	395.667	371.111	31.2314	0	0	0	0	0
1	58	0	356.333	330.667	22.0741	0	0	0	0	0
1	80	0	339	361.333	23.5294	1	0	0	0	0
0	55	0	528.667	391.667	20.3125	0	1	0	0	1
1	52	0	365.333	294.333	27.0552	0	0	0	0	0
0	59	0	319	275	29.321	1	0	0	0	0
0	50	0	300.333	270	23.7387	1	0	0	0	0
1	57	0	391.667	353.333	26.4236	1	0	0	0	0
1	43	0	420.333	371	25.0135	1	0	0	0	0
0	33	0	322	314	27.1706	1	1	0	0	0
0	62	0	398.667	334.333	24.2215	0	0	0	0	0
1	62	0	477.667	388.333	22.2291	0	0	0	0	0
1	51	0	523	511	25.3906	0	0	0	0	0
1	45	0	379.333	382.222	26.1719	0	0	0	0	0
1	58	0	371	353.667	23.8751	0	0	0	0	0
0	49	0	387	315	23.03	0	0	0	0	0
0	41	0	413	365	26.2966	0	0	0	0	0
0	61	0	373.333	305.333	27.6361	1	0	0	0	0
0	38	0	316.667	260.333	31.4815	0	1	0	0	0
1	41	0	450.667	481.333	23.4375	0	0	0	0	0
1	46	0	424.333	421.222	26.7698	0	0	0	0	0
0	63	0	419	312	25.0593	0	0	0	0	1
0	78	0	288.667	322.333	29.4118	1	0	0	0	0
1	44	0	462.667	389.333	27.7671	0	0	0	0	0
1	55	0	404.667	384.667	21.7181	0	0	0	0	0
0	67	0	427	337.667	26.5731	1	0	0	0	1
0	33	0	521.333	519.222	24.4898	0	0	0	0	0
0	46	0	509.333	485	21.9713	1	0	0	0	0
0	74	0	517	515.667	20.202	1	1	0	1	0
0	49	0	476.333	485.333	22.7204	1	0	0	0	0
0	67	0	563	559	22.8571	1	0	0	0	0
1	68	0	385.667	309.333	21.4692	0	0	0	0	0
0	63	0	371	321	26.5731	1	0	0	0	0
0	74	0	331.333	281.667	22.0317	0	0	0	0	1
1	47	0	402.667	382.333	26.1593	0	0	0	0	0
1	48	0	523	487	26.4381	0	0	0	0	1
0	58	0	416.667	287	25.0593	0	0	0	0	0
0	54	0	292	284	20.5761	1	0	0	0	0
0	60	0	554.667	541.556	27.2817	0	0	0	0	1
0	65	0	385	348	24.6914	0	1	0	0	0
0	52	0	431	483	27.0416	1	0	0	0	0
1	69	0	335	289.667	20	0	0	0	0	0
1	64	0	499.667	353.333	25.9516	1	0	0	0	0
0	52	0	328	308.667	30.4218	1	1	0	0	0
0	76	0	322.333	296.333	19.3625	0	0	0	0	0
1	51	0	424.333	340.333	24.2188	0	0	0	0	0
0	70	0	387	348.333	26.5432	1	1	0	0	0
1	53	0	382.667	325.333	24.3025	0	0	0	0	0
0	42	0	422.333	402	24.2215	0	0	1	0	0
0	63	0	410	349	23.9995	0	1	0	0	0
1	44	0	457.667	431.333	27.4145	0	0	0	0	0
1	55	0	369	302.667	25.1532	0	0	0	0	0
1	57	0	428.333	399.333	22.2041	1	0	0	0	0
1	79	0	454.667	451.333	33.5938	0	0	0	0	0
0	57	0	424.667	370.333	25.3515	1	1	0	0	1
0	52	0	387	303	27.7447	0	0	0	0	0
0	47	0	322	293.333	29.1363	1	1	0	0	0
0	60	0	356	272.667	22.5827	1	1	0	0	0
0	79	0	365.333	359	30.1162	1	1	0	0	0
1	72	0	452.333	370.333	27.6817	1	0	0	0	0
1	51	0	400.333	352.667	31.8878	1	1	0	0	0
1	75	0	405.333	387.333	23.6614	0	0	0	0	1
1	56	0	321	294.333	24.7676	0	0	0	0	0
1	47	0	539.667	433	30.1162	0	0	0	0	0
1	79	0	325	265	25.0593	0	0	0	0	0
1	52	0	478	382.556	25.2363	0	0	0	0	0
0	70	0	439	429	30.1162	0	0	0	0	0
0	51	0	374	321	26.7229	1	1	0	0	0
1	61	0	444	392.333	19.2234	0	0	0	0	0
0	76	1	416.667	332.333	27.0416	1	0	0	0	0
0	44	1	412.333	383	20.7612	1	1	0	0	0
0	62	1	340.667	274.333	23.5883	0	0	0	0	0
0	45	1	384	351.667	22.2063	1	1	0	0	0
1	54	1	483	463	30.8185	0	0	0	0	0
0	56	1	281.667	227	29.3848	1	1	0	0	0
1	43	1	460	463	25.204	1	0	0	0	0
1	65	1	316.333	289.667	22.8928	0	0	0	0	1
0	54	1	283	272	25	0	0	0	0	0
1	50	1	437	362	22.8624	0	0	0	0	1
1	45	1	339.667	316.667	26.2227	0	0	0	0	0
0	47	1	301.667	240	24.4898	1	0	0	0	0
1	49	1	443	396	26.6728	0	0	0	1	1
0	77	1	348.333	270	27.3438	0	0	0	0	0
0	65	1	368	348	19.0311	1	1	0	0	0
1	49	1	342.667	293.333	22.7732	0	0	0	0	0
1	54	1	267	239	23.8751	0	0	0	0	0
1	53	1	269.667	266	26.0375	0	0	0	0	0
0	61	1	337	317	24.2215	1	1	0	0	1
0	35	1	471	384	27.6817	0	1	0	0	0
1	64	1	276	296	22.3543	0	0	0	0	1
1	55	1	338	248	26.2227	0	0	0	0	0
0	49	1	337.667	266.667	25.9516	1	1	0	0	0
0	52	1	462	456	24.4898	1	1	0	0	0
1	71	1	252	199.333	22.8928	0	0	0	0	1
0	71	1	196	211	26.1224	0	0	0	0	0
1	55	1	357.333	318	23.0112	0	0	0	0	0
1	61	1	229.667	209.667	26.2227	0	0	0	0	0
0	69	1	431	375	27.0416	0	0	0	0	0
1	62	1	366	325.333	24.2424	0	0	0	0	0
1	51	1	333	283	26.6728	0	0	0	0	0
1	68	1	291.333	230.333	31.1111	0	0	0	0	0
0	65	1	442.333	395	24.6097	0	0	0	0	0
0	53	1	348	323.667	25.3515	0	0	0	0	0
1	53	1	416.667	393	31.25	1	0	0	0	0
0	53	1	492.333	478.333	32.872	1	0	0	0	0
0	65	1	231	211	23.4375	0	0	0	0	0
0	53	1	252	202	33.7424	1	0	0	0	0
1	48	1	442.667	437.667	26.2227	0	0	0	0	0
0	64	1	342.333	271	27.6817	1	0	0	0	0
1	57	1	282.667	210	21.83	0	0	0	1	0
0	41	1	381	329	27.6817	0	1	0	0	0
1	51	1	342	331	21.7738	0	0	0	0	0
0	31	1	362.667	346	24.3827	0	1	0	0	0
1	52	1	489	445	30.0433	0	0	0	0	0
0	46	1	374.667	384.111	27.5482	1	0	0	0	0
0	65	1	404	311.667	22.9819	0	0	0	0	0
1	62	1	380	371.667	23.7954	0	0	0	0	0
1	63	1	286	256	26.6667	0	0	0	0	0
1	53	1	420.667	390.111	26.8274	0	0	0	0	0
0	51	1	371.333	354	26.1224	0	0	0	0	1
1	62	1	337.333	294.667	20.2812	0	0	0	0	0
1	54	1	399	384	28.2284	0	0	0	0	0
0	46	1	371	357	23.3011	0	0	0	0	0
0	65	1	322	367.889	25.3906	0	0	0	0	1
1	53	1	425.333	338	22.8374	0	0	0	0	0
0	49	1	452	398	23.8751	0	0	0	0	0
1	69	1	287.667	201.667	21.4844	0	0	0	0	0
0	71	1	395	349.667	22.0386	1	0	0	0	0
0	56	1	331.667	332.667	21.2245	1	1	0	0	0
0	68	1	440.333	400	24.4646	0	0	0	0	0
1	55	1	386.333	325.667	22.8928	0	0	0	0	0
0	57	1	247	221	22.0522	1	1	0	0	0
0	36	1	366	351.667	23.6614	0	0	0	0	0
0	53	1	241	221	26.1224	1	0	0	0	0
1	50	1	389.667	349.333	23.0469	0	0	0	0	0
0	56	1	358.667	310.667	23.7387	1	0	0	0	0
1	50	1	454.333	426.333	22.4766	0	0	0	1	0
1	56	1	435.333	377	28.2284	0	0	0	0	1
0	45	1	392	319.444	22.46	0	0	0	0	0
1	62	1	274.667	248	19.8347	0	0	0	0	0
1	62	1	319	303.333	25	0	0	0	0	0
1	60	1	397.333	282	25	0	0	0	0	0
0	37	1	328.333	317.667	23.3234	1	0	0	0	0
0	43	1	446	437.667	22.7732	0	0	0	0	0
1	57	1	313	228	23.4236	0	0	0	0	0
0	46	1	292.333	277.889	25.5937	1	1	0	0	0
1	47	1	430	364.667	23.4375	0	0	0	0	0
1	42	1	414.333	399.333	21.9713	0	0	0	0	0
0	64	1	291	158	23.6203	1	1	0	0	0
0	67	1	261.333	213	23.1206	1	0	0	0	0
1	63	1	181.667	173.222	31.1111	0	0	0	0	0
0	66	1	371.667	300.667	19.2653	1	1	0	0	0
0	55	1	407.333	294	20.7612	0	0	0	0	0
0	76	1	316.667	221	23.03	1	1	0	0	0
0	64	1	207	187	21.9713	1	1	0	0	0
0	58	1	225	214	26.3465	1	1	0	0	0
1	57	1	254	259	29.6427	0	0	0	0	0
0	46	1	393	342	26.4463	0	0	0	0	0
0	49	1	389.333	367.667	27.4286	1	1	0	0	0
1	59	1	236	253	21.0962	0	0	0	0	0
0	49	1	323.333	307.333	27.3438	0	0	0	0	0
0	43	1	434.667	378.667	23.3887	0	0	0	0	0
1	62	1	297.333	252.333	26.3465	0	0	0	0	1
1	62	1	344	302	27.2817	0	0	0	0	0
0	60	1	377	370.556	24.6914	0	0	0	0	0
1	64	1	214.333	178.667	23.0518	0	0	0	0	0
0	38	1	382.667	270	24.6914	0	0	0	0	0
1	73	1	211.333	207.667	27.4756	0	0	0	0	1
0	63	1	363.667	347.667	22.8928	1	0	0	0	0
0	43	1	474	409	27.6817	0	0	0	0	0
0	50	1	295.333	279.111	27.9904	1	0	0	0	0
0	42	1	404	382.333	27.9155	0	0	1	0	0
1	34	1	264	190	25.7778	0	0	0	0	0
0	72	1	319.667	306.333	21.4692	0	0	0	0	0
0	54	1	363.333	372.111	27.0416	1	1	0	0	1
1	48	1	365.333	316.667	23.4375	0	0	0	0	0
0	48	1	266	236.667	24.2123	1	1	0	0	0
1	49	1	399.333	380.667	32.4662	0	0	0	0	0
0	78	1	312.333	276	24.0882	0	0	0	0	0
0	61	1	400.333	321.333	23.2438	1	1	0	0	0
1	65	1	296	287.111	26.8274	0	0	0	0	0
0	46	1	445	397	26.8274	1	1	0	0	0
1	58	1	238	233	20.0288	0	0	0	0	0
0	46	1	344.333	310.667	23.03	0	0	0	0	0
0	60	1	225.333	235.333	27.7778	1	0	0	0	1
0	61	1	380.333	302.667	20.7612	0	0	0	0	0
0	41	1	448	437.333	24.2424	0	1	0	0	0
0	45	1	431.667	381	29.4118	1	0	0	0	0
0	40	1	435.333	384	30.1103	0	0	0	0	0
1	58	1	310.667	222.333	20.3125	0	0	0	0	1
1	51	1	424.333	382.667	27.8852	0	0	0	0	0
0	49	1	433.667	381.333	31.25	0	0	0	0	0
0	70	1	341	304	23.6614	1	0	0	0	0
1	44	1	454	429.667	26.1719	0	0	0	0	0
0	53	1	338.667	299.667	23.3234	1	0	0	0	0
0	64	1	361.667	253	23.6614	0	0	0	0	1
1	45	1	415	370.667	20.4294	0	0	0	0	0
1	63	1	239	210.667	22.8928	0	0	0	0	1
0	54	1	409.333	357.333	24.0055	1	1	0	0	0
0	82	1	457.667	439.333	20.7612	1	0	0	0	0
1	70	1	281	218.333	22.2222	0	0	0	0	0
1	47	1	433.333	344.333	31.6404	0	0	0	0	0
1	70	1	205	167	34.9277	0	0	0	0	0
0	57	1	358	258	28.075	0	0	0	0	0
0	51	1	376.667	359.333	21.9713	1	0	0	0	0
1	66	1	233	225.333	27.5482	0	0	0	0	1
0	54	1	257	224	21.551	1	1	0	0	0
0	49	1	331.667	314.333	26.8406	0	0	0	0	0
0	57	1	405	338	28.7201	0	0	0	0	0
1	52	1	383.667	347.333	30.4832	0	0	0	0	0
1	78	1	293.667	205	26.6667	0	0	0	0	0
1	45	1	341	330	23.7253	1	0	0	0	0
1	59	1	375	282	25.3906	0	0	0	0	0
1	50	1	293	213	21.2306	0	0	0	0	0
1	60	1	301	286	20.3954	0	0	0	1	0
0	55	1	451.667	415.333	27.7551	0	1	0	0	0
1	64	1	291	229.667	24.2424	0	0	0	0	0
0	59	1	449	421.222	27.0416	1	0	0	0	1
1	61	1	344.333	271.667	26.3465	0	0	0	0	0
0	62	1	350	328	23.4375	0	0	0	0	0
0	57	1	303.667	349.667	27.6817	1	1	0	0	0
1	54	1	402	365	20.3125	0	0	0	0	1
1	78	1	293	227.667	22.8928	0	0	0	0	0
1	63	1	250	227	25.3906	0	0	1	0	0
0	42	1	375.667	360.778	24.9135	0	0	0	0	0
0	52	1	374	334	22.4913	1	1	0	0	0
1	62	1	346	277.667	21.6311	0	0	0	1	0
0	65	1	244.333	203.667	20.3125	1	0	0	0	0
0	65	1	339.333	235	23.6614	0	0	0	0	0
0	41	1	343	302.333	25.6612	1	1	0	0	0
1	61	1	382.667	362	30.0781	0	0	1	0	0
0	66	1	311	278.667	28.4055	1	1	0	0	0
1	51	1	325	261	26.1719	0	0	0	0	0
0	54	1	324	290.333	25.7117	0	0	0	0	0
1	58	1	305.333	302.667	26.0262	0	0	0	0	0
1	65	1	253	232	32.3232	0	0	0	0	0
0	49	1	253	255	19.0311	1	1	0	0	0
0	66	1	325.333	288	26.5731	0	0	0	0	1
0	76	1	298.667	255	26.5731	0	0	0	0	0
0	61	1	268	247	27.6817	1	0	0	0	0
0	57	1	259.667	209	20.7612	0	0	0	0	0
0	55	1	237	220	26.7755	0	1	0	0	1
1	45	1	309	212	23.9869	1	1	0	0	0
0	70	1	361	320	21.6049	0	0	0	0	0
1	66	1	307.667	291	24.2188	0	0	0	0	0
1	47	1	463	418	19.4674	0	0	0	0	0
1	73	1	230.667	229	26.9127	0	0	0	0	0
1	50	1	332	296	24.4646	0	0	0	0	0
0	35	1	326.667	324.667	24.6914	0	0	0	0	0
0	43	1	351.333	251	25.7117	0	0	0	0	0
0	41	1	325.333	315.333	22.6474	0	0	0	0	0
0	51	1	304.667	310.667	23.3234	1	0	0	0	0
0	64	1	405.333	389.333	24.858	1	0	0	0	0
0	31	1	227.333	193.333	34.1986	1	1	0	0	0
0	48	1	317	268	28.578	1	1	0	0	0
1	55	1	437	402.333	24.2424	0	0	0	0	0
1	61	1	352	361.667	23.4375	0	0	0	0	1
1	53	1	312.333	308.222	28.0404	0	0	0	0	0
0	46	1	458	391.333	19.8347	1	0	0	0	0
0	52	1	359	314	21.6128	1	0	0	0	0
1	40	1	387	358	21.83	0	0	0	0	0
0	52	1	464	393	22.8571	1	1	0	0	0
1	57	1	343	271.667	19.5312	0	0	0	0	0
1	62	1	289	194	21.6441	0	0	0	0	0
0	61	1	411.333	357	24.2215	1	0	0	0	0
1	56	1	305.667	263.333	29.6875	0	0	0	0	1
0	63	1	364.333	310.667	32.3265	1	0	0	0	0
0	52	1	320.667	288	29.4118	1	0	0	0	0
1	54	1	352.333	333	24.3865	0	0	0	0	0
0	55	1	306.667	254.667	23.4375	0	0	0	0	0
1	51	1	254.667	248	24.6094	0	0	0	0	0
1	77	1	259.667	206.333	22.6003	0	0	0	0	0
1	54	1	296.333	283	25.7117	0	0	0	0	0
1	61	1	237	211	27.0552	0	0	0	0	0
1	67	1	339.667	306.667	24.4444	0	0	0	0	1
1	68	1	244	214	23.8281	0	0	0	0	1
0	65	1	342.333	316.667	24.2215	0	0	0	0	1
0	57	1	378	309	28.0863	1	1	0	0	1
0	49	1	459	425	25.6173	1	0	0	0	0
1	58	1	330.333	281.667	22.0317	0	0	0	0	0
0	55	1	378	290	24.4898	1	0	0	0	0
0	46	1	391	200	31.2213	1	0	0	0	0
0	52	1	401.667	335.667	19.487	1	0	0	0	0
0	58	1	359	312	22.4913	0	1	0	0	0
1	38	1	379	330	24.6548	0	0	0	0	0
0	58	1	349	309.333	28.3675	0	1	0	0	1
0	62	1	437.333	401.667	22.6474	1	0	0	0	1
0	47	1	328.333	295	24.2215	0	0	0	0	0
0	33	1	352.667	304.667	27.7177	0	0	0	0	0
0	52	1	298	301	27.7551	1	1	0	0	0
0	57	1	415	357	29.3848	1	0	0	0	0
0	46	1	345	276	28.7197	1	0	0	0	0
1	53	1	315	291.667	22.4059	0	0	0	0	0
0	51	1	333.667	288	22.9854	1	1	0	0	1
1	56	1	404.667	292.667	25.3906	0	0	0	0	0
0	60	1	349	285	20.7612	0	0	0	0	0
0	63	1	318.667	270	30.0838	0	0	0	0	0
0	63	1	230	217	26.4236	0	0	0	0	0
0	62	1	340	347.889	25.9516	1	0	0	0	0
1	69	1	294.333	290.222	22.1003	0	0	0	0	0
0	35	1	389	388.333	23.7812	0	0	0	0	0
0	33	1	351.667	364.333	20.3125	1	0	0	0	0
0	77	1	404	394	25.3906	1	0	0	0	0
1	44	1	465	443.667	27.3438	0	0	0	0	0
1	51	1	227	204	27.852	0	0	0	1	0
1	57	1	256.667	202	25.8065	0	0	0	0	0
1	46	1	460.333	436.556	19.3698	0	0	0	0	0
0	39	1	284.333	286.667	21.2953	0	0	0	0	1
0	46	1	375	338	27.5482	1	1	0	0	0
0	58	1	346.667	226.667	22.0386	1	0	0	0	1
1	67	1	354	307	28.764	0	0	0	0	0
1	58	1	309.333	248.333	24.6094	1	1	0	0	0
0	64	1	414.667	383.333	26.3465	1	0	0	0	0
1	57	1	316.333	253.889	25.5296	0	0	0	0	0
0	60	1	231	198	25.9516	1	0	0	0	0
0	49	1	288.333	265.333	21.4533	0	0	0	0	0
1	68	1	286.333	276	19.6052	0	0	0	0	1
0	31	1	404	397.333	20.2812	1	1	0	0	0
0	64	1	325	230	24.2215	1	1	0	0	0
0	63	1	346.667	302.111	29.2969	0	0	0	0	0
0	62	1	363.667	246	27.4406	1	1	0	0	0
0	57	1	230	201	24.8016	1	1	0	0	0
0	56	1	428	338	20.3125	0	0	0	0	0
0	43	1	408	384	24.4898	1	1	0	0	0
0	55	1	480.667	457.889	31.0204	1	1	0	0	1
1	40	1	405	364.667	24.6548	0	0	0	1	0
1	53	1	271.667	279.222	23.4375	0	0	0	0	0
0	51	1	433.667	403.667	23.1405	1	0	0	0	0
1	58	1	245	235.333	25.8065	0	0	0	0	0
1	59	1	230	215.333	22.8928	0	0	0	0	0
0	47	1	289	272.667	30.0712	0	0	0	0	0
1	63	1	253	253.444	27.9904	0	0	0	0	1
0	40	1	318.333	297.667	17.0433	0	0	0	0	0
1	57	1	361	356	26.4381	0	1	0	0	0
0	58	1	367	277	21.3039	1	0	0	0	0
0	50	1	401.667	326	21.7181	0	0	0	0	0
0	67	1	333	307	24.2215	1	0	0	0	0
1	78	1	307	281	19.5312	0	0	0	0	0
0	56	1	392.333	373	24.1672	1	1	0	0	1
1	62	1	304.333	280	23.634	0	0	0	0	0
1	55	1	431	397.333	26.7094	1	0	0	0	0
0	55	1	435	279	23.6713	1	1	0	0	1
1	54	1	293	258	27.4077	0	0	0	0	0
0	66	1	339	307.667	26.493	0	0	0	0	1
0	35	1	479	426.667	35.4172	0	1	0	0	0
1	50	1	376	218.667	22.8928	0	0	0	0	0
0	28	1	339.333	292.333	21.0077	1	1	0	0	0
0	46	1	457.667	376.667	23.5102	1	0	0	0	0
0	48	1	427.667	387	27.3356	0	0	0	0	0
0	33	1	434.333	440.667	24.3375	1	1	0	0	0
0	53	1	358.667	325.667	23.5294	1	1	0	0	0
0	61	1	405	383	28.7274	1	0	0	0	1
1	76	1	248.333	263.667	28.764	0	0	0	0	0
0	62	1	348	252.333	20.5499	1	1	0	0	0
1	35	1	424.333	396.333	27.2392	0	0	0	0	0
1	31	1	439.667	355.667	29.7211	0	0	0	0	0
1	50	1	436	403	21.3039	0	0	0	0	0
0	60	1	324	261	23.6713	1	0	0	0	0
1	46	1	447	397	29.7576	0	0	0	0	0
0	43	1	441	368	22.2656	1	0	0	0	0
1	66	1	378	234	23.1473	0	0	0	0	0
0	51	1	369.667	348.333	23.4375	0	0	0	0	0
1	64	1	289.667	244.667	25	1	1	0	0	0
0	55	1	318.333	309	23.5294	0	0	0	0	0
0	37	1	375.333	335.333	18.3391	1	0	0	0	0
0	62	1	385	321	28.7317	1	0	0	0	0
1	50	1	394.333	367.667	25.9645	0	0	0	0	0
1	55	1	361	254	27.0552	0	0	0	0	0
1	73	1	333.667	295	26.4381	0	0	0	0	1
0	61	1	254.333	239.333	26.0262	1	0	0	0	0
1	67	1	313.667	292	18.8189	0	0	0	0	0
0	51	1	450.333	423.667	31.1419	1	1	0	0	0
1	81	1	331.333	218.333	24.7676	0	0	0	0	0
0	51	1	356.667	308.667	28.7274	0	0	0	0	0
1	46	1	451.667	430.333	22.1003	0	0	0	0	0
1	57	1	361.667	312	29.903	0	1	0	0	1
1	48	1	415.667	346	24.0055	0	0	0	0	0
1	63	1	308.333	218.667	25.8065	0	0	0	0	0
1	60	1	328.333	279	24.6548	0	0	0	0	0
1	77	1	254.667	270.333	20.0288	0	0	0	0	0
0	63	1	419	421	27.3982	0	0	0	0	1
0	51	1	392.667	311.333	17.1468	0	1	0	0	0
0	67	1	317.333	263	20.2812	1	1	0	0	0
1	64	1	268.667	243.333	21.6441	0	0	0	0	0
0	62	1	337.667	286.333	27.3982	1	0	0	0	0
0	60	1	173	151	20.7612	1	1	0	0	0
1	74	1	303.333	270	24.3418	0	0	0	0	0
1	67	1	307.333	213	24.4444	0	0	0	0	0
1	69	1	317.667	256	27.0552	0	0	0	0	1
1	51	1	447.667	428.333	21.9671	0	0	0	0	0
0	30	1	381	304.667	20.4511	1	1	0	0	0
1	59	1	250	226	27.3438	0	0	0	0	0
1	47	1	381.333	363	26.9274	1	1	0	0	0
0	78	1	306	333	24.4646	0	1	0	0	1
0	59	1	326	240	25.3515	0	0	0	0	0
0	49	1	344	300	25.2174	0	0	0	0	0
1	60	1	295.333	312.333	24.4444	0	0	0	0	0
0	67	1	323	221	20.2812	0	0	0	0	1
1	55	1	246	237.333	22.0604	0	0	0	0	0
0	55	1	288	232	23.8751	0	0	0	0	0
0	53	1	255	212.333	19.6052	1	1	0	0	0
1	64	1	271.333	262.333	25.8065	0	0	0	0	0
0	66	1	277	227.333	17.9592	0	0	0	0	0
0	66	1	430.333	355	28.7319	1	1	0	0	0
0	66	1	426.333	400.667	29.0657	1	0	0	0	0
0	63	1	258.333	231	23.6244	1	0	0	0	0
0	59	1	455.667	447.667	23.6614	1	1	0	0	0
0	66	1	448	433	25.0995	0	0	0	0	0
0	56	1	311	279	19.5312	0	0	0	0	0
0	61	1	373.667	326	23.6244	1	0	0	0	0
1	63	1	258.667	247.667	27.3438	0	0	0	0	0
1	64	1	340.667	312	23.4375	1	0	0	0	0
0	35	1	398	383	26.1224	1	1	0	0	0
1	41	1	257.667	283.333	28.2828	0	0	0	0	0
0	48	1	355.333	283.333	26.5731	0	1	0	0	0
0	56	1	337	291.333	25.2493	0	0	0	0	1
0	54	1	358.667	299.333	23.9995	0	0	0	0	0
0	66	1	421	387	26.7036	0	0	0	0	0
1	52	1	394.667	393.889	22.8928	0	0	0	0	0
1	63	1	279.667	247.667	27.5482	0	0	0	0	1
0	52	1	246.333	220	22.5896	0	0	0	0	0
0	51	1	416	366	26.8274	0	0	0	0	0
0	50	1	394.333	374	29.9383	0	0	0	0	0
0	46	1	403.667	330.667	31.378	0	0	0	0	0
1	47	1	378.667	363.667	23.1405	0	0	0	0	0
0	51	1	419.333	404	20.9573	0	0	0	0	0
1	64	1	282	245.667	22.8928	0	0	0	0	0
0	57	1	484	350	28.3447	1	1	0	0	0
1	62	1	277.333	250	24	0	0	0	0	0
0	64	1	412	390	37.8906	1	0	0	0	0
1	46	1	363	347	25.7812	0	0	0	0	0
0	48	1	502	481	27.1809	0	0	0	0	0
1	40	1	420.333	374.667	21.9671	0	0	0	0	0
0	72	1	399	402	25	0	0	0	0	1
0	46	1	384	308.667	25.7959	1	1	0	0	0
1	56	1	307	206.333	28.125	0	0	0	0	0
1	57	1	243	247.444	29.0318	0	0	0	0	1
0	49	1	302	291	23.6652	1	1	0	0	0
1	45	1	336	289	21.4844	0	0	0	0	0
0	51	1	375.333	357.667	29.4118	0	0	0	0	0
1	68	1	304	282.667	25.8065	0	0	0	0	1
0	50	1	283	256	21.2245	1	1	0	0	0
0	54	1	369.667	362.222	23.9995	1	1	0	0	0
0	52	1	372.333	335.333	25.9516	0	0	0	0	0
1	47	1	449.333	416.111	23.4221	0	0	0	0	0
1	50	1	335.667	307	33.2031	0	0	0	0	0
1	69	1	338.667	251	28.0612	0	0	0	0	0
1	68	1	279.333	260.333	22.8928	0	0	0	0	0
1	59	1	194	195.111	20.7031	0	0	0	0	1
0	35	1	432.667	429	26.1224	0	0	0	0	0
1	53	1	239.333	233	26.3465	0	0	0	0	0
0	65	1	264.333	297.667	27.6817	1	0	0	0	0
0	56	1	223.667	250.333	24.6094	1	1	0	0	1
0	61	1	365.333	204	26.6436	1	1	0	0	0
1	58	1	330	329.667	25.9701	0	0	1	0	0
0	51	1	383.667	362	23.5294	0	0	0	0	0
0	55	1	369.667	361.667	22.4913	1	1	0	0	1
0	64	1	251	227.667	22.0386	1	0	0	0	0
0	56	1	295.667	237.667	24.2215	0	0	0	0	0
0	32	1	382	377.667	25.0135	1	0	0	0	0
1	60	1	262.667	215	27.8876	0	0	0	0	1
0	66	1	277	287.333	24.3375	1	0	0	0	0
0	65	1	248	227	28.125	1	0	0	0	0
1	44	1	248.333	224.333	23.4375	1	0	0	0	0
1	68	1	365.333	294.333	22.8624	0	0	0	0	0
1	81	1	228	225	22.4766	0	0	0	0	1
1	56	1	338	306	24.6094	0	0	0	0	0
1	68	1	236	210.667	27.3438	0	0	0	0	0
0	48	1	382.333	393.556	23.8367	1	0	0	0	0
0	55	1	286	245	24.5675	1	0	0	0	1
1	57	1	250.333	196.667	23.3726	0	0	0	0	0
1	61	1	292.667	258.333	26.6667	0	0	0	0	0
0	39	1	323.667	261.333	24.2215	0	0	0	0	0
0	53	1	380	351.667	24.2215	1	0	0	0	0
1	68	1	301.667	270.333	22.0386	0	0	0	0	0
0	62	1	247.333	233.333	32	0	0	0	0	0
0	43	1	321	274.333	23.3887	1	1	0	0	1
1	67	1	228	184.667	24.2424	0	0	0	0	1
0	49	1	363.667	334.222	25.3906	1	1	0	0	0
0	51	1	289	268	25.8876	1	0	0	0	0
1	53	1	404.667	396.444	19.3698	0	0	0	0	0
0	73	1	238.333	232	21.4533	0	0	0	0	0
0	51	1	248	208	21.7181	1	1	0	0	0
0	48	1	432.667	419.667	23.6713	1	0	0	0	0
1	39	1	403.667	346.333	18.424	0	0	0	0	0
0	57	1	359.333	341.333	22.5896	0	0	0	0	0
1	47	1	400.333	367.667	25	0	0	0	0	0
1	50	1	240.333	199.333	17.9688	0	0	0	0	0
0	31	1	298	260	32.4074	1	0	0	0	0
0	45	1	345.667	317.667	25.1429	0	0	0	0	0
1	58	1	309.333	261.667	24.2215	0	0	0	0	0
1	33	1	483	448	35.3798	0	0	0	0	0
0	51	1	330	339.333	28.5156	0	0	0	0	0
0	48	1	393.333	319.333	21.4844	0	0	0	0	0
0	39	1	327	304	25.3906	1	1	0	0	0
1	47	1	461.667	438	21.2306	0	0	0	0	0
0	56	1	371.333	294.333	20.9573	0	0	0	0	0
1	57	1	413.667	392.333	23.4375	0	0	0	0	0
0	49	1	317	316.889	28.125	0	0	0	0	0
1	68	1	256.667	218	26.6389	0	0	0	0	1
0	51	1	405	382.667	28.3447	1	1	0	0	1
0	57	1	461	292	29.3658	1	1	0	0	1
0	79	1	230	215	26.4236	0	0	0	0	0
1	46	1	343.667	335.667	22.2656	0	0	0	0	0
1	71	1	187	184	25.3906	0	0	0	0	0
1	78	1	227	198	23.4375	0	0	0	0	0
1	62	1	299.667	204.667	21.875	0	0	0	0	0
0	43	1	369	328	27.5482	1	0	0	0	0
0	40	1	414	340.667	27.968	1	0	0	0	0
1	65	1	255	200	25.3906	0	0	0	0	1
0	76	1	308.333	275.889	22.0386	0	0	0	0	0
1	42	1	441.667	406	22.8928	0	0	0	0	0
1	41	1	402	347	31.8878	0	0	0	0	0
1	50	1	421	403.333	23.8751	0	0	0	0	0
0	64	1	263	252.667	19.257	0	0	0	0	0
1	44	1	350.333	310	29.5525	0	0	0	0	0
1	36	1	466	450	19.9219	0	0	0	0	0
0	61	1	377.333	315.667	28.0102	0	0	0	0	0
0	50	1	397.333	313.333	24.4898	0	0	0	0	0
1	49	1	437	365	28.0404	0	0	0	0	0
0	67	1	260.667	237.333	21.2245	1	0	0	0	0

## Sheet: Sheet1
	吸烟	不吸烟			组别	疗效	人数
突出	149	303			1	1	149
不突出	173	308			1	0	303
					0	1	173
					0	0	308
	饮酒	不饮酒			组别	疗效	人数
突出	86	366			1	1	86
不突出	88	393			1	0	366
					0	1	88
					0	0	393
	激素	无激素			组别	疗效	人数
突出	4	448			1	1	4
不突出	1	480			1	0	448
					0	1	1
					0	0	480
	甲减	正常			组别	疗效	人数
突出组	7	445			1	1	7
不突出组	1	480			1	0	445
					0	1	1
					0	0	480
	糖尿病	无糖尿病			组别	疗效	人数
突出	62	390			1	1	62
不突出	59	422			1	0	390
					0	1	59
					0	0	422
